# Supplementary material for: Snaring Self-Expanding Devices to Facilitate Transcatheter Aortic Valve Replacement in Patients with Complex Aortic Anatomies
Source: J Clin Med. 2023 Aug 1;12(15):5067. doi: 10.3390/jcm12155067 (PMC10420027; doi:10.3390/jcm12155067)
Supplement: Supplementary file 1 [file jcm-12-05067-s001.zip]

Archive with 6 entries (6 files):
- Moving image S1.mp4
- Moving image S2.mp4
- Moving image S3.mp4
- Moving image S4.mp4
- Moving image S5.mp4
- Supplementary materials.pdf
